# Supplementary material for: A Kano model-based demand analysis and perceived barriers of pulmonary rehabilitation interventions for patients with chronic obstructive pulmonary disease in China
Source: PLoS One. 2023 Dec 18;18(12):e0290828. doi: 10.1371/journal.pone.0290828 (PMC10727440; doi:10.1371/journal.pone.0290828)
Supplement: S9 File — (XLSX) [file pone.0290828.s009.xlsx]

## Sheet: Raw data
Number	Intention and influencing factors section																								Demand section
	Intention	Personal dimensions															Social policies			Perceived environmental barriers					Exercise						Respiratory muscle training						Diet				Psychological interventions				Education
		Region	Gender	Age(years)	Educational level	Occupation	Marriage status	Household monthly income (RMB)	Stage of COPD	mMRC Dyspnea scale	Personal awareness of pulmonary rehabilitation	No smoking	No drinking	Emotion mangement	Health diet	Exercise	Types of insurance	Medical insurance reimbursement ratio	Cost of the interventions	The influence of skills of medical staff	The influence of interventions service quality provided by medical facilities	The influence of knowledge promotion or public education in the community	The influence of transportation convenience	The influence of support degree from family and friends	Provide upper limb exercise interventions_yes	Provide upper limb exercise interventions_no	Provide lower limb exercise interventions_yes	Provide lower limb exercise interventions_no	Provide systemic exercise interventions_yes	Provide systemic exercise interventions_no	Provide chest breathing training_yes	Provide chest breathing training_no	Provide pursed lip breathing training_yes	Provide pursed lip breathing training_no	Provide abdominal breathing training_yes	Provide abdominal breathing training_no	Inform about prohibited foods_yes	Inform about prohibited foods_no	Inform about how to properly arrange diet_yes	Inform about how to properly arrange diet_no	Regular psychological assessment_yes	Regular psychological assessment_no	Regularly communicate with patients and their family to motivate patients for rehabilitation_yes	Regularly communicate with patients and their family to motivate patients for rehabilitation_no	Popularize the pathophysiology and clinical basic knowledge of COPD_yes	Popularize the pathophysiology and clinical basic knowledge of COPD_no	Medication guidance_yes	Medication guidance_no	Personalized guidance on daily life_yes
1	5	1	2	45	2	2	2	3	2	2	2	5	5	5	5	5	2	5	5	5	5	4	5	3	5	1	5	1	5	1	4	1	4	2	4	1	5	1	5	1	3	3	3	3	5	1	4	1	4
2	5	1	1	79	5	5	2	5	2	3	1	1	5	5	5	4	4	5	3	5	5	5	4	1	5	1	5	1	5	1	4	2	4	2	4	2	4	2	4	2	5	1	5	1	5	1	3	3	5
3	5	2	1	77	3	5	2	2	2	4	1	5	5	5	5	2	2	5	5	5	5	4	3	1	5	1	5	1	5	1	5	1	5	1	5	1	5	1	5	1	5	1	5	1	5	1	5	1	5
4	3	2	2	52	2	5	2	4	2	1	2	5	5	5	5	5	2	5	5	4	4	4	2	1	4	2	4	2	4	2	3	3	3	3	3	3	5	1	5	1	3	3	3	3	5	1	4	2	5
5	4	1	1	52	2	8	2	3	2	1	1	5	5	3	5	5	1	5	5	4	4	4	3	2	4	2	4	2	4	2	4	2	4	2	4	2	5	1	5	1	5	1	5	1	4	2	5	1	4
6	5	1	1	74	1	5	2	3	2	2	1	5	5	5	5	5	2	5	5	5	5	5	1	1	5	1	5	1	5	1	5	1	5	1	5	1	5	1	5	1	4	2	5	2	5	1	5	1	4
7	4	1	1	82	1	8	2	2	2	2	1	5	5	4	5	5	2	5	5	5	3	4	2	2	3	3	5	1	5	1	3	3	3	3	3	3	5	1	5	1	4	2	4	2	5	1	5	1	5
8	3	1	2	70	1	8	2	2	2	2	2	5	5	3	5	4	5	4	4	4	4	4	4	2	4	2	5	1	4	2	3	3	3	3	3	3	5	1	5	1	4	2	4	2	5	1	5	1	5
9	4	1	1	82	1	5	2	3	2	4	1	5	5	4	5	5	5	5	5	5	4	4	3	1	4	2	5	1	4	2	4	2	4	2	4	2	5	1	5	1	4	2	4	2	5	1	5	1	5
10	4	1	1	85	1	5	2	3	2	4	2	5	5	4	5	5	6	5	5	5	4	4	2	1	3	3	5	1	4	2	4	2	4	2	4	2	5	1	5	1	4	2	5	1	5	1	5	1	5
11	5	1	2	87	1	5	2	3	2	4	1	5	5	5	5	3	2	5	5	5	5	4	2	1	3	3	4	2	5	1	3	3	3	3	3	3	5	1	5	1	4	2	4	2	5	1	5	1	5
12	5	1	1	82	3	5	2	4	2	4	1	5	5	4	5	5	2	5	5	5	5	5	2	1	4	2	5	1	4	2	4	2	4	2	4	2	5	1	5	1	4	2	4	2	5	1	5	1	5
13	3	1	1	60	1	4	2	3	2	2	2	1	1	4	5	5	5	5	5	4	4	4	4	2	5	1	5	1	5	1	3	3	3	3	3	3	5	1	5	1	4	2	4	2	5	1	5	1	4
14	5	1	1	77	4	5	2	3	2	2	1	1	5	5	5	5	2	5	5	5	4	4	3	2	5	1	5	1	5	1	5	2	5	2	5	2	5	1	5	1	5	1	5	1	5	1	5	1	5
15	4	1	1	73	1	4	2	3	2	3	1	5	5	4	5	5	5	5	5	4	4	5	2	1	5	2	5	2	5	2	3	3	3	3	3	3	5	1	5	1	5	2	5	2	5	1	5	1	5
16	5	1	2	78	4	5	4	3	2	2	1	5	5	5	5	5	2	5	5	5	5	5	2	1	5	1	5	1	5	1	5	1	5	1	5	1	5	1	5	1	5	1	5	1	5	1	5	1	5
17	4	1	1	87	2	5	2	3	2	2	1	5	5	4	5	5	1	5	5	4	4	4	3	2	4	2	5	1	3	3	4	2	4	2	4	2	5	1	5	1	5	1	5	1	5	1	5	1	5
18	3	1	2	80	1	4	4	3	1	4	1	5	5	5	5	2	1	5	5	4	4	4	2	2	2	2	2	2	2	2	4	2	4	2	4	2	5	1	5	1	5	1	5	1	5	1	5	1	5
19	3	1	1	87	2	5	2	3	1	5	2	5	5	3	5	1	1	5	5	4	4	4	3	2	3	3	3	3	3	3	3	3	3	3	3	3	5	1	5	1	4	2	5	1	5	1	5	1	4
20	5	1	1	64	2	5	2	3	2	2	1	5	5	5	5	5	2	5	5	5	5	5	3	1	3	3	5	1	3	3	4	2	4	2	4	2	5	1	5	1	4	2	4	2	5	1	5	1	5
21	4	1	1	84	3	5	2	3	2	3	1	5	5	4	5	5	1	5	5	5	5	5	4	1	3	3	5	1	3	3	3	3	3	3	3	3	5	1	5	1	3	3	4	2	5	1	5	1	5
22	3	1	1	85	2	5	2	3	2	3	1	5	5	4	5	5	2	5	5	5	5	5	4	1	2	2	5	1	5	1	4	2	4	2	4	2	5	1	5	1	5	1	5	1	5	1	5	1	5
23	3	1	2	74	4	5	2	4	2	3	2	5	5	4	5	3	3	5	5	4	5	5	5	1	5	2	2	2	2	2	5	1	5	1	5	1	5	1	5	1	5	1	5	1	5	1	5	1	5
24	4	1	2	69	2	5	2	3	2	1	1	5	5	5	5	5	2	5	5	5	2	4	2	1	5	1	5	1	5	1	5	1	5	1	5	1	5	1	5	1	5	1	5	1	5	1	5	1	5
25	4	1	1	72	2	5	2	4	2	3	1	5	5	4	5	5	2	5	5	5	1	4	3	1	3	3	5	1	4	2	5	1	5	1	5	1	5	1	5	1	4	2	5	1	5	1	5	1	5
26	5	1	1	74	5	5	2	4	2	2	1	5	5	5	5	5	1	5	5	5	1	3	1	1	5	1	5	1	5	1	5	1	5	1	5	1	5	1	5	1	5	1	5	1	5	1	5	1	5
27	4	1	2	87	5	5	2	4	1	5	1	5	5	5	5	1	2	5	5	5	1	4	5	1	3	3	3	3	3	3	5	1	5	1	5	1	5	1	5	1	5	1	5	1	5	1	5	1	5
28	4	1	1	90	2	5	2	3	2	3	1	5	5	4	5	5	2	4	4	4	1	4	2	1	3	3	5	1	3	3	5	1	5	1	5	1	5	1	5	1	4	2	5	1	5	1	5	1	5
29	5	1	1	66	1	4	2	3	2	3	1	2	5	5	5	4	5	5	5	5	2	4	3	1	5	1	5	1	3	3	5	1	5	1	5	1	5	1	5	1	5	1	5	1	5	1	5	1	5
30	4	1	2	85	2	5	2	3	2	2	1	1	5	4	5	5	1	5	5	5	2	5	4	1	2	2	5	1	5	1	5	1	5	1	5	1	5	1	5	1	5	1	3	3	5	1	5	1	5
31	3	1	2	73	4	5	2	4	2	1	1	5	5	5	5	5	2	5	5	5	2	5	3	3	3	3	5	1	3	3	3	3	3	3	3	3	4	2	4	2	3	3	3	3	4	2	5	1	5
32	5	1	1	81	2	5	2	3	1	4	1	5	5	5	5	5	2	5	5	4	1	4	4	1	3	3	5	1	3	3	5	1	5	1	5	1	5	1	5	1	5	1	5	1	5	1	5	1	5
33	4	1	1	75	5	5	2	4	1	4	1	5	5	5	5	3	2	5	5	5	3	3	3	1	3	3	3	3	3	3	5	1	5	1	5	1	5	1	5	1	3	3	3	3	5	1	5	1	4
34	5	1	1	87	5	5	2	5	1	3	1	5	5	5	5	5	2	4	4	5	2	3	3	1	5	1	5	1	3	3	5	1	5	1	5	1	5	1	5	1	5	1	5	1	5	1	5	1	5
35	5	1	1	83	5	5	2	5	1	4	1	5	5	5	5	2	4	1	1	5	1	2	1	1	3	3	5	2	3	3	3	3	3	3	3	3	5	1	5	1	4	1	4	1	5	1	5	1	5
36	4	1	1	83	2	5	2	3	1	4	1	5	5	5	2	1	6	5	5	5	2	3	3	1	3	3	3	3	3	3	3	3	3	3	3	3	5	1	5	1	5	1	5	1	5	1	5	1	5
37	4	1	1	73	1	4	2	3	1	3	1	5	5	3	5	3	5	5	5	5	2	2	2	1	2	2	5	2	2	2	3	3	3	3	3	3	5	1	5	1	4	2	4	2	5	1	5	1	5
38	5	1	1	84	2	8	2	3	2	3	1	5	5	5	5	5	2	4	4	5	1	3	1	1	5	1	5	1	5	1	5	1	5	1	5	1	5	1	5	1	5	1	5	1	5	1	5	1	5
39	3	1	1	86	3	5	2	4	1	5	2	5	5	3	3	1	2	5	5	5	2	4	5	1	3	3	3	3	3	3	3	3	3	3	3	3	5	1	5	1	5	2	5	2	5	1	5	1	5
40	5	1	1	78	4	5	2	4	2	2	1	5	5	5	5	5	2	5	5	5	1	5	1	1	5	1	5	1	5	1	3	3	3	3	3	3	5	1	5	1	5	1	5	2	5	1	5	1	5
41	5	1	1	81	2	5	2	3	2	3	1	5	5	5	5	5	2	5	5	5	1	4	1	1	3	3	5	1	5	1	5	2	5	2	5	2	5	1	5	1	5	2	5	2	5	1	5	1	5
42	5	1	1	75	5	5	2	5	2	2	1	5	5	5	5	5	2	5	5	5	1	4	2	1	5	1	5	1	5	1	5	1	5	1	5	1	5	1	5	1	5	1	5	2	5	1	5	1	5
43	5	1	1	85	2	5	2	4	1	4	1	5	5	5	5	3	2	5	5	4	2	4	1	1	3	3	3	3	3	3	3	3	3	3	3	3	5	1	5	1	3	3	5	2	5	1	5	1	5
44	5	1	1	82	3	5	2	4	2	2	1	5	5	2	5	3	2	5	5	5	1	4	1	1	3	3	5	1	5	2	5	1	5	1	5	1	5	1	5	1	5	1	5	1	5	1	5	1	5
45	5	1	1	79	2	5	2	3	2	3	1	5	5	4	5	5	2	5	5	5	2	4	2	1	5	1	5	1	5	1	5	1	5	1	5	1	5	1	5	1	5	1	5	1	5	1	5	1	5
46	5	1	1	70	2	5	2	3	2	2	1	5	5	5	5	5	2	5	5	5	1	4	3	1	5	1	5	1	5	1	5	1	5	1	5	1	5	1	5	1	5	1	5	1	5	1	5	1	5
47	4	1	1	82	2	5	2	3	1	5	1	5	5	3	3	2	2	5	5	5	2	3	3	1	3	3	3	3	3	3	3	3	3	3	3	3	5	1	5	1	5	2	5	2	5	1	5	1	5
48	5	1	1	76	2	5	2	3	2	3	1	5	5	5	5	5	2	5	5	5	1	4	1	1	5	1	5	1	5	1	5	1	5	1	5	1	5	1	5	1	5	1	5	1	5	1	5	1	4
49	4	1	1	84	3	5	2	3	2	4	1	5	5	4	5	5	2	5	5	5	2	4	1	1	3	3	5	1	5	1	5	1	5	1	5	1	5	1	5	1	5	1	5	1	5	1	5	1	5
50	4	1	1	61	1	5	2	3	2	3	1	1	5	5	5	5	2	5	5	4	2	2	1	1	5	1	5	1	3	3	5	1	5	1	5	1	5	1	5	1	5	1	5	1	5	1	5	1	4
51	4	1	2	73	2	5	2	3	2	3	1	5	5	5	5	5	2	5	5	5	2	2	2	1	3	3	5	2	3	3	5	2	5	2	5	2	5	1	5	1	5	1	5	1	5	1	5	1	5
52	5	1	1	69	1	8	2	3	2	2	1	5	5	5	5	5	1	5	5	4	2	2	4	1	5	1	5	1	3	3	5	1	5	1	5	1	5	1	5	1	5	1	5	1	5	1	5	1	5
53	4	1	2	73	2	5	2	3	2	3	1	5	5	5	5	5	2	5	5	5	2	4	2	1	3	3	5	1	3	3	5	1	5	1	5	1	5	1	5	1	5	1	5	1	4	2	5	1	5
54	3	1	2	49	1	4	2	3	2	2	2	5	5	3	4	5	5	5	5	5	2	5	3	1	3	3	5	1	3	3	5	1	5	1	5	1	5	1	5	1	5	1	5	1	5	1	5	1	5
55	4	1	1	75	2	5	2	4	2	3	1	5	5	5	5	5	2	5	5	5	2	4	2	1	5	1	5	2	5	2	5	1	5	1	5	1	5	1	5	1	5	2	5	2	5	1	5	1	5
56	3	1	1	76	3	5	2	4	2	3	2	5	5	3	5	3	2	5	5	5	2	4	4	1	3	3	5	1	3	3	5	2	5	2	5	2	5	1	5	1	5	2	5	2	5	1	5	1	5
57	4	2	1	69	1	4	2	3	2	3	1	5	1	5	5	1	5	5	5	5	2	5	1	1	5	1	5	1	5	1	5	1	5	1	5	1	5	1	5	1	5	1	5	1	5	1	5	1	5
58	4	2	1	82	2	5	2	4	2	2	1	1	5	5	4	4	2	5	5	5	2	5	3	1	3	3	5	1	5	1	5	1	5	1	5	1	5	1	5	1	5	1	5	1	5	1	5	1	5
59	5	2	1	67	1	4	2	3	2	3	1	5	5	5	5	1	1	5	5	5	1	2	1	1	5	1	5	1	5	1	5	1	5	1	5	1	5	1	5	1	5	1	5	1	5	1	5	1	5
60	4	2	1	79	2	5	2	5	1	4	1	5	5	3	5	5	2	5	5	5	2	5	5	1	3	3	5	1	3	3	5	1	5	1	5	1	5	1	5	1	5	1	5	1	5	1	5	1	5
61	4	2	1	87	5	5	2	5	2	4	1	1	5	4	5	5	2	4	4	5	2	2	2	1	3	3	5	1	5	1	5	1	5	1	5	1	5	1	5	1	5	1	5	1	5	1	5	1	5
62	4	2	1	81	2	5	2	4	2	3	1	5	5	5	3	5	2	5	5	5	2	4	3	1	3	3	5	1	3	3	3	3	3	3	3	3	4	2	4	2	5	2	5	2	5	2	5	1	5
63	4	2	1	87	2	5	2	3	2	3	1	5	5	5	4	3	2	5	5	5	3	4	4	1	3	3	5	1	3	3	5	2	5	2	5	2	5	1	5	1	5	1	5	1	5	1	5	1	5
64	3	2	1	70	2	5	2	3	2	2	1	1	5	4	5	5	2	5	5	5	2	2	4	1	3	3	5	1	3	3	5	2	5	2	5	2	5	1	5	1	5	1	5	1	5	1	5	1	4
65	4	2	1	70	3	5	2	4	2	3	1	5	5	5	5	5	2	5	5	5	2	4	4	2	3	3	5	1	3	3	5	1	5	1	5	1	5	1	5	1	5	1	5	1	5	1	5	1	5
66	4	2	1	82	2	5	2	4	2	3	2	5	5	4	5	1	2	5	5	5	2	3	5	1	3	3	3	3	3	3	3	3	3	3	3	3	5	1	5	1	5	1	5	1	5	1	5	1	5
67	4	2	1	84	2	5	2	3	2	3	2	5	5	4	5	4	2	5	5	5	2	4	3	2	3	3	5	2	3	3	5	2	5	2	5	2	5	1	5	1	5	1	5	1	5	1	5	1	5
68	4	2	1	55	2	8	2	3	2	3	1	5	5	3	5	4	2	5	5	5	2	4	2	1	3	3	5	1	3	3	5	1	5	1	5	1	5	1	5	1	5	2	5	2	5	1	5	1	5
69	3	2	2	83	1	4	2	2	2	4	1	5	5	3	5	3	1	5	5	5	2	5	3	2	3	3	5	2	3	3	3	3	3	3	3	3	5	1	5	1	5	1	5	1	5	1	5	1	4
70	3	2	2	78	1	4	2	3	2	3	2	5	5	3	5	3	2	5	5	5	3	3	5	4	3	3	5	2	3	3	3	3	3	3	3	3	5	1	5	1	5	2	3	3	5	2	5	1	4
71	4	2	1	87	2	5	2	4	2	3	1	5	5	4	4	2	1	5	5	5	3	4	2	1	3	3	5	2	3	3	3	3	3	3	3	3	5	1	5	1	5	1	5	1	5	1	5	1	5
72	4	2	1	83	1	4	2	2	1	3	1	1	5	4	5	2	1	5	5	5	2	4	2	2	3	3	5	2	3	3	5	2	5	2	5	2	5	1	5	1	5	1	5	1	5	1	5	1	5
73	5	2	1	68	2	5	2	4	2	3	1	1	5	5	5	5	2	5	5	5	1	3	2	2	5	1	5	1	5	1	5	1	5	1	5	1	5	1	5	1	5	1	5	1	5	1	5	1	5
74	3	2	1	84	2	5	2	4	2	3	1	5	5	3	4	3	6	5	5	5	2	5	4	2	3	3	5	1	5	1	5	1	5	1	5	1	5	1	5	1	5	1	5	1	5	1	5	1	5
75	5	2	1	72	3	5	2	5	2	3	1	5	5	5	5	5	2	5	5	5	2	5	2	1	5	1	5	1	5	1	5	1	5	1	5	1	5	1	5	1	5	1	5	1	5	1	5	1	5
76	4	2	1	71	1	4	2	3	2	3	2	5	5	5	5	4	5	5	5	5	2	4	1	1	3	3	5	1	3	3	5	1	5	1	5	1	5	1	5	1	5	1	5	1	5	1	5	1	5
77	5	2	2	83	2	5	2	3	2	3	1	5	5	5	5	5	2	5	5	5	2	2	5	1	3	3	5	1	3	3	5	2	5	2	5	2	5	1	5	1	5	1	5	1	5	1	5	1	5
78	4	2	1	62	1	4	2	2	2	2	2	1	5	4	5	5	1	5	5	5	2	3	3	2	3	3	5	1	3	3	5	1	5	1	5	1	5	1	5	1	5	1	5	1	5	1	5	1	5
79	5	1	1	64	2	5	2	4	2	3	1	5	5	5	5	5	2	5	5	5	2	3	2	1	5	1	5	1	5	1	5	2	5	2	5	2	5	1	5	1	5	1	5	1	5	1	5	1	5
80	3	1	2	49	2	8	2	3	2	1	2	1	1	4	5	5	2	5	5	5	3	3	3	2	3	3	3	3	3	3	5	2	5	2	5	2	5	1	5	1	5	2	5	2	5	1	5	1	5
81	3	1	1	61	1	4	2	2	2	2	1	1	5	4	5	5	5	5	5	5	2	5	2	2	5	2	5	2	5	2	5	2	5	2	5	2	5	1	5	1	5	1	5	1	5	1	5	1	5
82	5	1	2	54	1	4	2	2	2	2	1	5	5	5	5	5	5	5	5	5	1	3	3	1	3	3	5	1	5	1	5	1	5	1	5	1	5	1	5	1	5	1	5	1	5	1	5	1	5
83	5	1	1	76	2	5	2	3	1	5	1	5	5	3	5	1	2	5	5	5	1	3	5	1	3	3	3	3	3	3	3	3	3	3	3	3	5	1	5	1	5	1	5	1	5	1	5	1	5
84	4	1	1	55	2	8	2	3	2	2	1	1	1	4	5	5	2	5	5	5	2	3	3	2	5	1	5	1	5	1	5	1	5	1	5	1	5	1	5	1	5	1	5	1	5	1	5	1	5
85	4	1	1	76	2	5	2	3	1	4	1	1	5	4	5	3	2	5	5	5	2	4	2	2	3	3	5	2	3	3	5	2	5	2	5	2	5	1	5	1	5	1	5	1	5	1	5	1	5
86	5	1	1	81	2	5	2	3	2	3	1	1	5	5	5	5	2	3	3	5	2	4	2	1	5	2	5	1	5	1	5	1	5	1	5	1	5	1	5	1	5	1	5	1	5	1	5	1	5
87	5	1	2	69	2	5	2	3	2	3	1	5	5	5	5	5	2	3	4	5	2	3	2	2	3	3	5	1	5	1	5	1	5	1	5	1	5	1	5	1	5	1	5	1	5	1	5	1	5
88	4	1	1	59	2	5	2	3	2	3	1	1	5	3	4	4	2	4	4	5	2	5	2	1	3	3	5	1	5	1	5	1	5	1	5	1	5	1	5	1	5	1	5	1	5	1	5	1	5
89	4	1	1	79	1	4	2	2	2	4	2	5	5	4	5	5	5	5	5	5	2	5	2	2	3	3	5	1	5	1	5	1	5	1	5	1	5	1	5	1	5	1	5	1	5	1	5	1	5
90	5	1	1	59	2	5	2	4	2	3	1	5	1	5	5	5	2	4	5	5	2	5	2	1	5	1	5	1	5	1	5	1	5	1	5	1	5	1	5	1	5	1	5	1	5	1	5	1	5
91	3	1	1	65	1	4	2	3	2	3	1	5	5	4	5	5	1	5	5	5	2	3	2	2	5	1	5	1	5	1	5	2	5	2	5	2	5	1	5	1	5	1	5	1	5	1	5	1	5
92	3	1	1	67	1	4	2	2	2	2	2	1	5	3	5	5	5	5	5	5	1	5	4	1	3	3	3	3	3	3	5	2	5	2	5	2	5	1	5	1	5	2	5	2	5	1	5	1	5
93	4	1	1	86	3	5	2	4	1	4	1	5	5	3	5	4	2	5	5	5	2	4	3	3	3	3	5	2	3	3	3	3	3	3	3	3	5	1	5	1	5	1	5	1	5	1	5	1	5
94	4	1	1	74	2	5	2	3	2	3	1	5	5	5	4	5	2	4	4	5	2	4	2	2	5	1	5	1	5	1	5	1	5	1	5	1	5	1	5	1	5	2	5	2	5	1	5	1	5
95	4	1	1	78	2	5	2	4	2	3	1	5	5	5	5	5	2	5	5	5	2	3	2	2	3	3	5	1	5	1	3	3	3	3	3	3	5	1	5	1	5	1	5	1	5	1	5	1	5
96	5	1	1	82	4	5	2	5	2	3	1	5	5	5	5	5	2	4	4	5	1	2	2	1	3	3	5	1	5	1	5	1	5	1	5	1	5	1	5	1	5	1	5	1	5	1	5	1	5
97	4	1	1	72	2	5	2	3	2	4	1	5	5	3	4	4	2	5	5	5	1	3	4	1	3	3	5	1	3	3	3	3	3	3	3	3	5	1	5	1	5	2	5	2	5	1	5	1	5
98	4	1	2	80	1	4	2	2	2	4	1	5	5	4	3	1	5	5	5	5	2	2	2	2	3	3	5	2	3	3	5	2	5	2	5	2	5	1	5	1	5	2	5	2	5	1	5	1	5
99	5	1	2	79	3	5	2	4	2	3	1	5	5	5	5	5	2	4	4	5	2	2	2	1	3	3	5	1	5	1	5	1	5	1	5	1	5	1	5	1	5	1	5	1	5	1	5	1	5
100	2	1	1	85	1	4	2	2	1	4	2	5	5	3	2	1	5	5	5	5	1	2	5	5	3	3	3	3	3	3	3	3	3	3	3	3	5	2	5	2	4	2	4	2	5	2	5	2	5
101	4	1	2	67	1	4	2	2	2	3	2	5	5	4	5	5	1	5	5	5	2	4	2	1	3	3	5	2	3	3	5	1	5	1	5	1	5	1	5	1	5	2	5	2	5	1	5	1	5
102	3	1	1	70	1	4	2	3	2	3	2	5	5	4	2	5	5	5	5	5	1	5	2	1	3	3	5	1	3	3	5	2	5	2	5	2	5	1	5	1	5	1	5	1	5	1	5	1	5
103	4	1	1	64	1	8	2	3	2	2	2	1	5	4	5	5	2	5	5	5	2	5	2	1	3	3	5	1	3	3	5	2	5	2	5	2	5	1	5	1	5	2	5	2	5	1	5	1	5
104	5	1	1	75	2	5	2	3	2	3	1	5	5	5	5	5	2	5	5	5	2	4	3	2	3	3	5	1	5	1	5	1	5	1	5	1	5	1	5	1	5	1	5	1	5	1	5	1	5
105	4	1	1	78	3	5	2	5	2	3	1	5	5	3	3	2	2	5	5	5	1	3	4	1	3	3	5	1	3	3	5	2	5	2	5	2	5	1	5	1	5	1	5	1	5	1	5	1	5
106	5	1	1	82	2	5	2	4	2	4	1	5	5	5	5	4	2	5	5	5	2	3	2	1	3	3	5	1	3	3	5	1	5	1	5	1	5	1	5	1	5	1	5	1	5	1	5	1	5
107	5	1	1	67	2	5	1	3	2	4	1	5	5	4	5	2	2	5	5	5	1	4	2	1	3	3	5	2	3	3	5	2	5	2	5	2	5	1	5	1	5	1	5	1	5	1	5	1	5
108	5	1	1	82	5	5	2	5	1	4	1	5	5	4	5	2	2	5	5	5	2	2	2	1	3	3	5	2	3	3	5	1	5	1	5	1	5	1	5	1	5	1	5	1	5	1	5	1	5
109	4	1	1	82	5	5	2	5	2	3	1	5	5	5	5	5	2	5	5	5	1	3	4	1	3	3	5	1	3	3	5	1	5	1	5	1	5	1	5	1	5	1	5	1	5	1	5	1	5
110	4	1	1	83	3	5	2	5	1	4	1	5	5	3	3	1	2	5	5	5	1	5	2	1	3	3	5	2	3	3	5	1	5	1	5	1	5	1	5	1	5	2	5	2	5	1	5	1	5
111	4	1	2	71	1	7	2	2	2	2	1	5	5	5	5	5	1	5	5	5	2	5	3	1	5	1	5	1	5	1	5	1	5	1	5	1	5	1	5	1	5	1	5	1	5	1	5	1	5
112	5	1	1	75	2	5	2	4	2	3	1	5	5	5	5	5	2	5	5	5	2	3	1	1	5	1	5	1	5	1	5	1	5	1	5	1	5	1	5	1	5	1	5	1	5	1	5	1	5
113	4	1	1	65	1	4	2	2	1	3	1	5	1	5	5	5	1	5	5	5	3	5	2	1	5	1	5	1	5	1	3	3	5	2	5	2	5	1	5	1	5	1	5	1	5	1	5	1	5
114	4	1	1	80	2	5	2	3	1	3	1	1	5	5	5	4	1	5	5	5	3	4	3	1	3	3	5	1	5	1	5	1	5	1	5	1	5	1	5	1	5	1	5	1	5	1	5	1	5
115	4	1	1	61	1	4	2	2	1	2	1	5	5	5	5	5	1	5	5	5	2	5	2	1	5	2	5	2	5	2	5	2	5	2	5	2	5	1	5	1	5	1	5	1	5	1	5	1	5
116	5	1	1	71	3	5	2	3	1	3	1	5	5	5	1	1	4	5	5	5	2	3	2	1	3	3	3	3	3	3	3	3	3	3	3	3	5	2	5	2	5	1	5	1	5	1	5	1	5
117	5	1	2	87	1	5	2	3	1	3	1	5	5	5	5	5	4	5	5	5	2	2	1	1	3	3	5	1	5	1	5	1	5	1	5	1	5	1	5	1	5	1	5	1	5	1	5	1	5
118	5	1	1	87	5	5	2	4	1	5	1	5	5	3	3	3	4	5	5	5	1	2	1	1	3	3	3	3	3	3	3	3	3	3	3	3	5	1	5	1	5	1	5	1	5	1	5	1	5
119	4	1	1	80	2	5	2	3	1	3	1	5	5	5	5	3	2	5	5	5	2	3	4	1	3	3	5	2	3	3	3	3	3	3	3	3	5	1	5	1	5	1	5	1	5	1	5	1	5
120	4	1	1	67	2	5	2	3	2	3	1	5	5	5	5	5	2	5	5	5	2	5	3	1	5	1	5	1	5	1	5	1	5	1	5	1	5	1	5	1	5	1	5	1	5	1	5	1	5
121	4	1	1	78	2	5	2	3	1	3	1	5	5	2	3	1	2	5	5	5	2	5	5	1	3	3	3	3	3	3	3	3	3	3	3	3	5	1	5	1	5	2	1	1	5	1	5	1	5
122	3	1	1	82	3	5	2	4	2	3	2	5	5	4	4	1	2	5	5	5	2	5	3	1	3	3	5	2	3	3	5	2	5	2	5	2	5	1	5	1	5	1	5	1	5	1	5	1	5
123	5	1	1	71	1	3	2	4	1	4	1	1	5	3	5	5	2	5	5	5	2	3	3	1	5	1	5	1	5	1	5	2	5	2	5	2	5	1	5	1	5	1	5	1	5	1	5	1	5
124	4	1	1	69	1	8	2	3	2	3	1	5	5	4	4	4	2	5	5	5	1	4	2	1	3	3	5	1	5	1	3	3	3	3	3	3	5	1	5	1	5	1	5	1	5	1	5	1	5
125	4	1	1	74	3	5	2	4	1	4	1	5	5	4	4	4	2	5	5	5	2	4	3	1	5	1	5	1	5	1	5	1	5	1	5	1	5	1	5	1	5	1	5	1	5	1	5	1	5
126	4	1	1	70	5	5	2	5	2	3	1	5	5	5	5	5	4	5	5	5	2	3	2	1	5	1	5	1	5	1	5	1	5	1	5	1	5	1	5	1	5	1	5	1	5	1	5	1	5
127	3	2	1	50	2	8	2	2	1	2	2	5	5	5	3	5	5	5	5	5	2	5	3	3	3	3	3	3	3	3	3	3	3	3	3	3	5	2	5	2	5	2	5	2	5	1	5	1	5
128	1	2	1	69	1	5	2	3	1	3	2	5	1	5	5	5	1	5	5	5	5	5	5	4	3	3	3	3	3	3	3	3	3	3	3	3	3	3	3	3	3	3	3	3	3	3	3	3	3
129	3	2	2	79	1	5	4	2	1	5	2	5	5	5	3	1	5	3	3	4	5	5	5	4	3	3	3	3	3	3	3	3	3	3	3	3	5	1	5	1	3	3	3	3	5	1	5	1	5
130	4	2	1	82	2	5	2	2	1	2	1	1	5	5	5	5	5	4	5	4	5	3	1	1	5	1	5	1	5	1	3	3	3	3	3	3	4	2	5	1	3	3	3	3	5	1	4	2	5
131	5	2	1	80	5	5	2	5	2	3	1	5	5	5	5	5	2	5	5	5	5	4	3	1	4	2	4	2	5	1	5	1	5	1	5	1	4	2	4	2	4	2	4	2	4	2	4	2	4
132	2	2	1	74	1	5	2	5	2	3	2	1	1	5	5	5	2	5	5	3	5	5	1	1	4	2	4	2	4	2	3	3	3	3	3	3	5	1	5	1	3	3	3	3	3	3	3	3	3
133	4	2	1	82	1	5	2	3	1	4	1	5	5	5	1	5	1	5	5	5	5	5	5	2	3	3	5	1	5	1	4	2	4	2	4	2	5	1	5	1	5	1	5	1	4	2	4	1	4
134	4	2	2	68	1	5	2	2	1	5	2	5	5	5	5	1	2	5	5	4	4	3	3	1	4	2	4	2	4	2	5	1	5	1	5	1	3	3	3	3	4	2	4	2	4	1	4	1	5
135	2	2	1	62	2	5	2	2	2	3	2	1	2	5	5	5	2	5	5	4	3	3	3	4	5	1	5	1	5	1	3	3	3	3	3	3	5	1	5	1	3	3	3	3	5	1	3	3	4
136	4	2	1	90	2	5	4	3	1	4	2	5	5	5	4	5	2	5	5	4	5	5	1	2	5	2	5	2	3	3	3	3	3	3	3	3	4	2	3	3	3	3	3	3	4	2	4	2	4
137	5	2	2	89	1	5	4	3	1	5	1	2	4	5	5	5	4	5	5	5	5	3	2	1	5	1	5	1	5	1	5	1	5	1	5	1	5	1	5	1	5	1	5	1	4	1	4	2	5
138	1	2	2	63	1	5	2	2	1	1	2	5	5	3	5	1	1	5	5	3	4	4	5	3	5	1	5	1	5	1	3	3	3	3	3	3	5	1	5	1	3	3	3	3	4	2	4	2	5
139	5	2	1	60	1	7	2	5	1	1	2	5	1	5	5	5	5	4	4	5	5	2	2	1	4	2	4	2	4	2	3	3	3	3	3	3	5	1	5	1	3	3	3	3	4	2	5	1	5
140	4	2	1	66	1	4	2	3	2	1	2	5	5	5	1	5	5	5	5	4	4	3	3	3	5	1	5	1	5	1	5	1	5	1	5	1	5	1	5	1	3	3	3	3	5	1	5	1	4
141	2	2	1	48	2	2	2	3	2	1	2	5	2	5	5	5	2	5	5	4	3	3	3	3	3	3	3	3	3	3	3	3	3	3	3	3	4	2	4	2	3	3	3	3	5	1	4	2	3
142	3	2	1	70	2	5	2	3	2	4	2	1	1	5	5	1	1	5	5	5	5	5	1	1	1	3	1	3	1	3	3	3	3	3	3	3	3	3	3	3	1	3	1	3	3	3	3	3	3
143	1	2	1	91	1	5	4	3	1	4	2	5	1	5	5	1	2	3	3	3	3	3	3	3	2	2	5	1	5	1	3	3	3	3	3	3	5	1	5	1	5	1	5	1	5	1	5	1	5
144	3	2	1	66	5	5	2	5	1	5	2	5	5	5	5	1	2	3	3	3	3	3	5	3	3	3	3	3	3	3	3	3	3	3	3	3	5	2	5	2	5	2	5	2	5	2	5	2	5
145	5	2	1	87	1	5	4	5	1	5	2	5	5	3	5	5	2	4	4	4	4	3	4	3	3	3	3	3	3	3	3	3	3	3	3	3	3	3	3	3	3	3	3	3	3	3	5	1	4
146	3	2	1	89	1	5	2	3	1	5	2	1	5	5	5	1	5	4	4	3	3	3	3	3	3	3	3	3	3	3	3	3	3	3	3	3	5	1	5	1	3	3	3	3	3	3	5	1	3
147	5	2	1	68	2	4	2	1	1	2	1	5	5	2	2	2	5	5	5	4	3	3	5	3	5	1	5	1	5	1	5	1	5	1	5	1	5	1	5	1	5	1	5	1	5	1	5	1	5
148	3	2	2	68	1	5	2	3	2	3	2	5	5	5	5	5	2	3	3	3	3	3	3	3	3	3	3	3	3	3	5	1	5	1	5	1	3	3	3	3	3	3	3	3	3	3	5	1	5
149	4	1	2	47	2	7	2	2	2	2	2	5	5	5	3	5	5	5	5	5	2	5	3	3	5	1	5	1	5	1	5	2	5	2	5	2	5	1	5	1	5	1	5	1	5	1	5	1	5
150	4	1	2	83	1	5	2	3	1	3	2	5	5	5	5	3	1	5	5	5	1	5	3	1	3	3	5	1	5	1	5	1	5	1	5	1	5	1	5	1	5	1	5	1	5	1	5	1	5
151	5	1	1	81	2	5	2	3	1	3	2	5	5	5	3	3	1	5	5	5	1	2	2	1	3	3	5	1	3	3	5	2	5	2	5	2	5	1	5	1	5	1	5	1	5	1	5	1	5
152	5	1	1	77	1	5	2	2	1	3	2	5	5	3	3	3	5	5	5	5	1	3	1	1	3	3	3	3	3	3	5	2	5	2	5	2	5	1	5	2	5	2	5	2	5	1	5	1	5
153	4	1	2	86	5	5	2	5	1	3	2	5	5	4	4	2	4	5	5	5	2	4	4	1	3	3	5	1	3	3	5	2	5	2	5	2	5	1	5	1	5	1	5	1	5	1	5	1	5
154	4	1	1	69	1	5	2	3	1	3	1	5	5	4	4	2	1	5	5	5	1	3	4	1	3	3	5	1	3	3	5	1	5	1	5	1	5	1	5	1	5	1	5	1	5	1	5	1	5
155	4	1	1	72	1	5	2	3	1	3	2	5	5	3	5	2	1	5	5	5	2	4	4	1	3	3	5	1	5	1	5	1	5	1	5	1	5	1	5	1	5	1	5	1	5	1	5	1	5
156	4	1	2	68	1	4	2	3	1	3	2	5	1	5	5	5	5	5	5	5	2	5	3	1	3	3	3	3	3	3	5	2	5	2	5	2	5	1	5	1	5	1	5	1	5	1	5	1	5
157	5	1	2	86	3	5	2	5	1	4	1	5	5	4	4	3	4	5	5	5	2	4	1	1	3	3	5	2	3	3	5	2	5	2	5	2	5	1	5	1	5	1	5	1	5	1	5	1	5
158	5	1	1	86	3	5	2	5	1	5	2	5	5	2	3	1	4	5	5	5	1	2	1	1	3	3	3	3	3	3	3	3	3	3	3	3	5	1	5	1	4	2	4	2	3	3	4	2	5
159	5	1	1	87	3	5	2	5	1	5	2	5	5	3	3	1	4	5	5	5	1	2	1	1	3	3	3	3	3	3	3	3	3	3	3	3	5	1	5	1	5	1	5	1	3	3	5	1	5
160	5	1	1	84	3	5	2	5	1	3	1	5	5	5	5	5	4	5	5	5	1	3	3	1	5	1	5	1	5	1	5	1	5	1	5	1	5	1	5	1	5	1	5	1	5	1	5	1	5
161	3	1	1	50	1	8	2	3	1	2	2	1	1	5	5	5	1	5	5	5	3	5	3	1	5	1	5	1	5	1	3	3	3	3	3	3	5	1	5	1	5	1	5	1	5	1	4	1	4
162	5	1	1	61	3	5	2	5	1	3	1	5	5	5	5	5	4	5	5	5	2	3	3	3	5	1	5	1	5	1	4	2	4	2	4	2	4	1	4	1	4	1	4	1	4	1	4	1	5
163	5	1	1	77	1	5	2	2	1	3	1	5	5	5	5	5	1	5	5	5	1	4	4	1	3	3	5	1	3	3	5	2	5	2	5	2	5	1	5	1	5	1	5	1	5	1	5	1	5
164	5	1	1	90	1	5	2	5	1	3	1	5	5	5	5	5	4	5	5	5	1	2	1	1	3	3	5	1	5	1	5	1	5	1	5	1	5	1	5	1	5	1	5	1	5	1	5	1	5
165	4	1	1	91	2	5	2	3	1	4	2	5	5	3	4	2	2	5	5	5	2	3	4	1	3	3	5	2	3	3	3	3	3	3	3	3	5	1	5	1	5	1	5	1	5	1	5	1	5
166	4	1	1	80	2	5	2	3	1	3	1	5	5	5	5	5	2	5	5	5	2	3	2	1	3	3	5	1	3	3	5	1	5	1	5	1	5	1	5	1	5	1	5	1	5	1	5	1	5
167	3	1	1	54	1	3	2	4	2	3	2	1	1	4	5	5	2	5	5	5	3	3	3	3	3	3	4	2	3	3	3	3	3	3	3	3	4	1	4	1	4	1	4	1	4	1	5	1	5
168	4	1	1	91	2	5	2	3	1	3	2	5	5	4	4	1	2	5	5	5	1	3	3	1	3	3	5	1	3	3	3	3	3	3	3	3	5	1	5	1	5	1	5	1	4	1	4	1	5
169	3	1	1	81	3	5	2	4	2	3	2	5	5	5	5	5	1	3	3	3	3	3	3	1	3	3	4	1	3	3	4	2	4	2	4	2	4	1	4	1	4	1	4	1	4	1	5	1	5
170	4	1	2	77	2	5	2	3	1	3	1	5	5	5	5	5	2	5	5	5	1	4	1	1	3	3	5	1	5	1	4	2	4	2	4	2	5	1	5	1	5	1	5	1	4	1	4	1	5
171	4	1	1	85	1	5	2	2	2	3	2	5	5	3	5	5	1	5	5	5	1	3	1	1	3	3	5	1	3	3	3	3	3	3	3	3	5	1	5	1	5	1	5	1	5	1	5	1	5
172	3	1	1	90	1	5	2	3	1	4	2	5	5	3	3	1	1	5	5	5	1	5	1	1	3	3	3	3	3	3	4	2	4	2	4	2	4	1	4	1	4	1	4	1	4	1	4	1	5
173	4	1	1	79	1	5	2	3	2	3	1	5	5	5	5	4	2	5	5	5	2	4	4	1	3	3	5	1	3	3	3	3	3	3	3	3	5	1	5	1	5	1	5	1	5	1	5	1	5
174	3	1	2	86	1	5	2	3	1	4	2	5	5	3	2	2	2	5	5	5	3	3	3	3	3	3	3	3	3	3	3	3	3	3	3	3	5	1	5	1	5	1	5	1	5	1	4	1	4
175	3	1	1	84	1	4	2	2	2	3	2	5	5	3	5	3	1	5	5	4	2	4	1	1	3	3	5	1	3	3	3	3	3	3	3	3	5	1	5	1	5	1	5	1	4	1	4	1	5
176	3	1	1	85	2	5	2	3	2	3	2	5	5	3	3	3	2	5	5	4	3	3	3	3	3	3	5	1	3	3	4	2	4	2	4	2	4	2	4	2	4	2	4	2	4	1	4	1	5
177	5	1	2	87	3	5	2	4	2	3	1	5	5	5	5	5	4	5	5	5	3	3	3	3	3	3	5	1	5	1	5	1	5	1	5	1	5	1	5	1	5	1	5	1	5	1	5	1	5
178	4	1	1	91	2	5	2	4	2	3	1	5	5	4	5	5	2	3	3	5	3	3	1	1	3	3	5	1	3	3	5	2	5	2	5	2	5	1	5	1	5	1	5	1	4	1	4	1	5
179	5	1	1	64	1	4	2	2	1	4	1	5	5	5	5	5	5	4	4	5	3	3	3	3	5	1	5	1	5	1	5	1	5	1	5	1	5	1	5	1	5	1	5	1	5	1	5	1	5
180	4	1	1	71	1	4	2	2	2	3	1	5	5	3	3	5	1	5	5	5	2	4	3	3	5	1	5	1	5	1	4	2	4	2	4	2	5	1	5	1	5	1	5	1	5	1	5	1	5
181	3	1	2	71	2	5	2	3	2	3	1	5	5	3	3	1	2	5	5	5	3	3	3	3	3	3	5	1	3	3	3	3	3	3	3	3	5	1	5	1	5	1	5	1	4	1	4	1	5
182	4	2	1	88	2	5	2	3	2	3	2	5	5	4	4	5	2	5	5	5	1	4	3	1	3	3	5	1	3	3	5	1	5	1	5	1	5	1	5	1	5	1	5	1	5	1	5	1	4
183	4	2	1	97	3	5	2	3	2	3	2	5	5	5	5	5	2	5	5	5	2	3	4	1	3	3	5	2	3	3	4	2	4	2	4	2	4	2	4	2	4	2	4	2	4	1	4	1	4
184	4	2	1	69	1	4	2	2	2	3	2	5	5	4	4	5	5	5	5	5	1	4	2	2	3	3	5	1	3	3	5	1	5	1	5	1	5	1	5	1	5	1	5	1	5	1	4	2	4
185	3	2	2	85	1	4	2	3	2	3	2	5	5	3	3	3	1	5	5	3	3	3	5	1	3	3	5	1	3	3	5	1	5	1	5	1	5	1	5	1	5	1	5	1	4	1	4	1	5
186	4	2	1	84	1	4	2	2	2	3	2	5	5	3	3	3	1	5	5	5	2	4	2	2	3	3	5	1	3	3	5	2	5	2	5	2	5	1	5	1	5	1	5	1	4	1	4	1	5
187	4	2	2	92	2	5	2	3	1	4	2	5	5	4	4	1	2	4	4	4	3	3	5	3	3	3	5	2	3	3	3	3	3	3	3	3	5	1	5	1	5	1	5	1	4	1	4	1	5
188	3	2	1	68	1	4	2	2	2	3	2	5	5	5	5	5	1	5	5	4	3	3	5	3	3	3	5	2	3	3	5	1	5	1	5	1	5	1	5	1	5	1	5	1	4	1	4	1	5
189	5	2	1	89	5	5	2	4	2	3	1	5	5	4	4	5	2	4	4	5	2	2	2	2	3	3	5	2	3	3	5	2	5	2	5	2	5	1	5	1	5	1	5	1	4	1	4	1	5
190	3	2	2	80	2	5	2	3	2	3	2	5	5	1	3	1	2	5	5	5	1	4	5	1	3	3	3	3	3	3	3	3	3	3	3	3	5	1	5	1	5	1	5	1	5	1	5	1	5
191	4	2	1	77	2	5	2	3	2	3	1	5	5	4	4	5	2	5	5	5	2	4	4	1	3	3	5	2	5	2	5	1	5	1	5	1	5	1	5	1	5	1	5	1	4	1	4	1	5
192	5	2	1	82	2	5	2	3	2	3	1	5	5	5	5	5	2	5	5	5	2	2	2	1	3	3	5	1	5	1	5	1	5	1	5	1	5	1	5	1	5	1	5	1	5	1	5	1	5
193	3	2	1	63	1	8	2	3	2	3	1	1	5	5	5	5	2	5	5	3	3	3	5	1	3	3	5	1	3	3	5	1	5	1	5	1	5	1	5	1	5	1	5	1	4	1	4	1	5
194	5	2	1	71	2	5	2	3	2	3	1	5	5	5	5	5	2	4	4	5	2	3	2	1	5	1	5	1	5	1	5	1	5	1	5	1	5	1	5	1	5	1	5	1	4	1	4	1	4
195	5	2	1	88	5	5	2	5	2	3	1	5	5	5	5	5	4	5	5	5	1	3	1	1	3	3	5	1	5	1	5	1	5	1	5	1	5	1	5	1	5	1	5	1	4	1	4	1	5
196	3	2	1	70	2	5	2	3	1	3	1	5	5	5	5	5	2	5	5	3	2	2	5	3	4	1	4	1	4	1	4	1	4	1	4	1	5	1	5	1	5	1	5	1	4	1	4	1	5
197	3	2	2	82	1	5	2	3	2	3	2	5	5	1	3	1	2	5	5	3	3	3	3	3	3	3	3	3	3	3	5	1	5	1	5	1	5	1	5	1	5	1	5	1	4	1	4	1	5
198	5	2	1	73	5	5	2	5	2	3	1	5	5	5	5	5	4	5	5	5	2	3	3	3	5	1	5	1	5	1	5	1	5	1	5	1	5	1	5	1	5	1	5	1	4	1	4	1	5
199	3	2	1	81	1	4	2	2	2	3	2	5	5	3	3	3	5	5	5	4	2	5	5	3	3	3	5	1	3	2	4	1	4	1	4	1	5	1	5	1	5	1	5	1	4	1	4	1	5
200	3	2	2	76	1	5	2	3	1	4	2	5	5	3	3	1	1	5	5	5	2	2	5	3	3	3	3	3	3	3	4	2	4	2	4	2	4	1	4	1	4	1	4	1	4	1	4	1	4
201	3	2	1	71	1	5	2	3	2	3	2	5	5	3	5	5	2	5	5	4	3	5	5	3	3	3	5	1	3	3	5	1	5	1	5	1	5	1	5	1	5	1	5	1	4	1	4	1	4
202	4	2	1	66	2	1	2	3	2	3	1	5	5	5	5	5	1	5	5	5	2	4	3	3	5	1	5	1	5	1	5	1	5	1	5	1	5	1	5	1	5	1	5	1	5	1	5	1	5
203	5	2	1	77	2	5	2	4	2	2	1	5	5	5	5	5	2	5	5	5	2	3	3	3	3	3	5	1	5	1	5	1	5	1	5	1	5	1	5	1	5	1	5	1	4	1	4	1	4
204	4	2	1	85	2	5	2	3	2	3	2	5	5	4	4	4	2	5	5	5	2	4	3	1	3	3	5	2	3	3	5	1	5	1	5	1	5	1	5	1	5	1	5	1	4	1	4	1	5
205	5	2	1	60	1	3	2	3	2	3	1	5	5	5	5	5	2	5	5	5	1	3	1	1	3	3	5	2	5	2	5	1	5	1	5	1	5	1	5	1	5	1	5	1	4	1	4	1	4
206	5	2	1	82	2	5	2	3	2	3	1	5	5	5	5	5	2	5	5	5	2	3	5	1	3	3	5	1	5	1	5	1	5	1	5	1	5	1	5	1	5	1	5	1	4	1	4	1	4
207	3	2	2	77	1	4	2	2	2	3	2	5	5	4	4	4	5	5	5	5	1	5	5	1	3	3	5	1	3	3	5	1	5	1	5	1	5	1	5	1	5	1	5	1	5	1	4	1	4
208	4	2	1	92	2	5	4	3	2	3	2	5	5	3	3	1	2	4	4	5	2	3	4	1	3	3	4	2	3	3	4	2	4	2	4	2	4	2	4	2	4	2	4	2	4	1	4	1	4
209	4	1	2	51	1	7	2	2	1	3	2	5	5	5	5	5	1	5	5	5	1	4	2	2	3	3	4	2	3	3	4	1	4	1	4	1	4	1	4	1	4	1	4	1	4	1	4	1	5
210	4	1	1	57	2	5	2	3	1	3	1	5	5	4	4	5	2	5	5	5	3	3	3	3	5	1	5	1	5	1	5	2	5	2	5	2	5	1	5	1	5	1	5	1	5	1	5	1	5
211	5	1	1	81	1	5	2	3	1	3	1	5	5	5	5	5	2	5	5	5	1	3	1	1	3	3	5	1	3	3	4	1	4	1	4	1	5	1	5	1	5	1	5	1	5	1	5	1	5
212	4	1	1	93	1	5	4	3	1	4	2	5	5	3	3	3	1	5	5	4	2	3	2	2	3	3	4	2	3	3	4	2	4	2	4	2	5	1	5	1	5	1	5	1	5	1	5	1	4
213	3	2	1	69	2	5	2	3	1	3	2	1	1	5	5	1	1	5	5	5	2	5	3	3	3	3	3	3	3	3	3	3	3	3	3	3	5	1	5	1	5	1	5	1	4	1	4	2	4
214	5	2	1	76	2	5	2	4	1	3	1	5	5	5	5	5	2	5	5	5	1	3	3	3	5	1	5	1	5	1	3	3	3	3	3	3	5	1	5	1	5	1	5	1	4	1	4	1	4
215	3	2	1	82	2	5	2	3	1	3	2	5	5	5	5	3	1	5	5	5	2	4	4	3	3	3	5	1	3	3	3	3	3	3	3	3	5	1	5	1	5	1	5	1	5	1	5	1	5
216	4	2	2	63	2	5	2	3	1	3	1	5	5	5	5	5	1	5	5	5	2	4	4	2	3	3	5	1	3	3	3	3	3	3	3	3	5	1	5	1	5	1	5	1	4	1	4	1	5
217	4	2	1	66	2	5	2	3	1	3	1	5	5	5	5	3	2	5	5	5	2	4	1	1	3	3	4	2	3	3	3	3	3	3	3	3	5	1	5	1	5	1	5	1	4	1	4	1	5
218	5	2	1	88	3	5	2	3	1	3	1	5	5	5	5	5	4	5	5	5	1	3	1	1	3	3	5	1	3	3	5	1	5	1	5	1	5	1	5	1	5	1	5	1	4	1	4	1	5
219	5	2	1	61	1	5	2	2	1	3	1	1	5	5	5	5	5	5	5	5	1	2	1	1	5	1	5	1	5	1	5	1	5	1	5	1	5	1	5	1	5	1	5	1	5	1	5	1	5
220	4	2	1	65	1	5	2	2	1	3	1	5	5	5	5	5	2	5	5	5	1	4	3	3	3	3	5	1	3	3	3	3	3	3	3	3	5	1	5	1	5	1	5	1	5	1	5	1	5
221	4	1	1	50	2	8	2	2	2	2	2	1	1	5	5	5	2	5	5	5	3	3	3	1	5	1	5	1	3	3	4	2	4	2	4	2	5	1	5	1	4	2	4	2	5	1	5	1	5
222	3	1	1	76	1	4	2	2	2	3	2	5	5	5	5	4	1	5	5	5	3	3	3	3	3	3	3	3	3	3	4	2	4	2	4	2	4	2	4	2	4	2	4	2	5	1	5	1	4
223	5	1	2	89	1	5	4	3	1	3	1	5	5	5	5	5	2	5	5	5	1	3	1	1	3	3	5	1	5	1	5	1	5	1	5	1	5	1	5	1	5	1	5	1	5	1	5	1	5
224	4	1	1	74	1	4	2	2	1	3	2	5	5	5	5	5	5	5	5	5	3	3	3	3	4	2	4	2	4	2	3	3	3	3	3	3	5	1	5	1	5	1	5	1	5	1	5	1	5
225	4	1	1	66	1	5	2	3	1	3	1	5	5	5	5	5	2	5	5	5	2	3	3	3	3	3	5	1	5	1	3	3	3	3	3	3	5	1	5	1	5	1	5	1	5	1	4	2	5
226	3	1	1	74	1	5	2	3	1	3	2	5	5	3	5	1	4	5	5	5	2	5	5	1	3	3	3	3	3	3	3	3	3	3	3	3	5	1	5	1	4	2	4	2	4	2	4	2	4
227	5	1	1	85	5	5	2	3	1	3	1	5	5	5	1	5	2	5	5	5	2	3	2	2	5	1	5	1	5	1	4	2	4	2	4	2	5	1	5	1	5	1	5	1	5	1	4	2	5
228	3	1	1	71	4	5	2	3	1	3	2	5	1	1	5	1	5	5	5	5	1	5	4	1	3	3	3	3	3	3	3	3	3	3	3	3	5	1	5	1	4	2	4	2	4	2	4	2	4
229	3	1	1	61	1	5	2	2	1	3	2	5	1	3	3	1	5	5	5	5	1	5	3	3	3	3	4	2	3	3	4	2	4	2	4	2	4	2	4	2	4	2	4	2	5	1	5	1	5
230	4	1	1	66	2	5	2	2	1	3	2	5	5	5	3	5	2	5	5	5	3	4	3	1	4	2	4	2	4	2	4	2	4	2	4	2	4	2	4	2	5	1	5	1	4	2	4	2	5
231	5	1	1	87	2	5	2	4	1	3	1	5	1	5	5	5	4	5	5	5	1	3	1	1	4	2	4	2	4	2	4	2	4	2	4	2	5	1	5	1	5	1	5	1	5	1	5	1	5
232	4	1	2	67	1	5	2	2	2	3	2	5	5	5	3	5	1	5	5	5	3	4	3	3	3	3	4	2	3	3	4	2	4	2	4	2	4	2	4	2	5	1	5	1	4	2	4	2	4
233	4	1	1	73	2	5	2	2	1	3	1	5	5	5	3	5	2	5	5	5	2	3	3	1	3	3	4	2	4	2	5	1	5	1	5	1	4	2	4	2	4	2	4	2	4	2	4	2	4
234	5	1	1	79	1	5	2	2	1	3	1	5	5	5	5	5	5	5	5	5	2	2	1	1	4	2	4	2	4	2	4	2	4	2	4	2	4	2	4	2	4	2	4	2	4	2	4	2	4
235	3	1	2	77	1	5	2	2	1	3	2	5	5	5	1	5	1	5	5	5	1	1	1	1	3	3	4	2	4	2	4	2	4	2	4	2	4	2	4	2	5	1	5	1	5	1	5	1	5
236	4	1	2	78	1	5	2	2	1	3	2	5	5	5	3	3	1	5	5	5	1	4	1	1	3	3	4	2	3	3	4	2	4	2	4	2	4	2	4	2	4	2	4	2	4	2	4	2	5
237	4	1	1	68	2	5	2	3	2	3	1	5	5	5	5	5	2	5	5	5	1	3	3	3	3	3	4	2	4	2	4	2	4	2	4	2	5	1	5	1	5	1	5	1	4	2	5	1	5
[truncated: 11 more columns]

## Sheet: Coding definitions
Questionnaire section	Dimension	Variables	Coding	Definition
Intention and influencing factors section	Intention	Intention	1	Very low
			2	Low
			3	Moderate
			4	High
			5	Very High
	Personal factors	Region	1	Hangzhou
			2	Quzhou
		Gender	1	Male
			2	Female
		Educational level	1	Primary schools and below
			2	Junior secondary school or vocational senior secondary school
			3	Senior secondary school
			4	Higher vocational school
			5	Undergraduate or above
		Occupation	1	Personnel of government organs / state-owned units
			2	Corporate employee
			3	Individually-owned business
			4	Farmers
			5	Retiree
			6	Student
			7	Freelance work
			8	Worker
		Marriage status	1	Unmarried
			2	Married
			3	Divorce
			4	Widowed
		Household monthly income (RMB)	1	<1000
			2	1000-3999
			3	4000-6999
			4	6000-8999
			5	＞9000
		Stage of COPD	1	Acute exacerbation period
			2	Stable period
			3	Unclear
		mMRC Dyspnea scale	1	Grade 0
			2	Grade 1
			3	Grade 2
			4	Grade 3
			5	Grade 4
		Personal awareness of pulmonary rehabilitation	1	Yes
			2	No
		No smoking	1-Never; 2-Occasionally; 3-Sometimes; 4-Usually; 5-Alwasys
		No drinking
		Emotion mangement
		Health diet
		Exercise
	Social policies	Types of insurance	1	Basic medical insurance for urban residents
			2	Basic medical insurance for urban workers
			3	Commercial insurance
			4	Public funded medical care
			5	New rural cooperative medical care
			6	Others
		Medical insurance reimbursement ratio	1-Very small; 2-Small; 3-Moderate; 4-Large; 5-Very large
		Cost of the interventions
	Perceived environmental barriers	The influence of skills of medical staff
		The influence of interventions service quality provided by medical facilities
		The influence of knowledge promotion or public education in the community
		The influence of transportation convenience
		The influence of support degree from family and friends	1-Very large; 2-Large; 3-Moderate; 4-Small; 5-Very small
Demand section	Exercise	Provide upper limb exercise interventions_yes	1-Dislike; 2-Accept it; 3-Neutral; 4-Must-be; 5-Like it
		Provide upper limb exercise interventions_no
		Provide lower limb exercise interventions_yes
		Provide lower limb exercise interventions_no
		Provide systemic exercise interventions_yes
		Provide systemic exercise interventions_no
	Respiratory muscle training	Provide chest breathing training_yes
		Provide chest breathing training_no
		Provide pursed lip breathing training_yes
		Provide pursed lip breathing training_no
		Provide abdominal breathing training_yes
		Provide abdominal breathing training_no
	Diet	Inform about prohibited foods_yes
		Inform about prohibited foods_no
		Inform about how to properly arrange diet_yes
		Inform about how to properly arrange diet_no
	Psychological interventions	Regular psychological assessment_yes
		Regular psychological assessment_no
		Regularly communicate with patients and their family to motivate patients for rehabilitation_yes
		Regularly communicate with patients and their family to motivate patients for rehabilitation_no
	Education	Popularize the pathophysiology and clinical basic knowledge of COPD_yes
		Popularize the pathophysiology and clinical basic knowledge of COPD_no
		Medication guidance_yes
		Medication guidance_no
		Personalized guidance on daily life_yes
		Personalized guidance on daily life_no
	Oxygen therapy	Provide long-term oxygen therapy interventions_yes
		Provide long-term oxygen therapy interventions_no
		Provide non-invasive ventilation interventions_yes
		Provide non-invasive ventilation interventions_no
	Expectoration	Provide expectoration guidance_yes
		Provide expectoration guidance_no
	TCM-based non-pharmacological therapy	Dietary guidance according to TCM syndrome differentiation theory_yes
		Dietary guidance according to TCM syndrome differentiation theory_no
		Provide TCM non-drug therapy_yes
		Provide TCM non-drug therapy_no
